# Supplementary material for: KASP Markers Specific for the Fertility Restorer Locus Rf1 and Application for Genetic Purity Testing in Sunflowers (Helianthus annuus L.)
Source: Genes (Basel). 2022 Mar 5;13(3):465. doi: 10.3390/genes13030465 (PMC8951052; doi:10.3390/genes13030465)
Supplement: Supplementary file 1 [file genes-13-00465-s001.zip]

Archive with 1 entries (1 files):
- genes-1611853-supplementary.pdf
